# Supplementary material for: Bi-Functional Paraffin@Polyaniline/TiO2/PCN-222(Fe) Microcapsules for Solar Thermal Energy Storage and CO2 Photoreduction
Source: Nanomaterials (Basel). 2021 Dec 21;12(1):2. doi: 10.3390/nano12010002 (PMC8746944; doi:10.3390/nano12010002)
Supplement: Supplementary file 1 [file nanomaterials-12-00002-s001.zip]

Archive with 1 entries (1 files):
- nanomaterials-1460324-supplementary.pdf
